# Supplementary material for: Fragmenting the future with FLARE: a comprehensive fragmentomics pipeline based on long-read nanopore sequencing
Source: Front Genet. 2026 Mar 13;17:1794112. doi: 10.3389/fgene.2026.1794112 (PMC13021139; doi:10.3389/fgene.2026.1794112)
Supplement: Supplementary file 1 [file Table1.xlsx]

## Sheet: Sheet1
		A-end	C-end	G-end	T-end
QA08	C1D1	30.31	15.69	33.12	20.89
QA09	C5D1	30.14	16.26	33.4	20.21
QA10	C1D1	30.99	16.76	32.87	19.38
QA11	C5D1	30.16	16.39	32.42	21.03
QA12	C1D1	29.59	15.61	34.19	20.61
QA13	C5D1	30.07	16.93	33.56	19.44
QA14	C1D1	28.39	15.52	36.5	19.58
QA15	C5D1	30.32	15.92	31.08	22.68
QA16	C1D1	29.74	13.42	38.06	18.78
QA17	C5D1	30.11	16.65	32.36	20.88
QA18	C1D1	29.74	17.05	32.08	21.13
QA19	C5D1	30.15	16.76	32.5	20.59
